# Supplementary material for: Mapping RNA–capsid interactions and RNA secondary structure within virus particles using next-generation sequencing
Source: Nucleic Acids Res. 2019 Dec 4;48(2):e12. doi: 10.1093/nar/gkz1124 (PMC6954446; doi:10.1093/nar/gkz1124)
Supplement: gkz1124_Supplemental_Files [file gkz1124_supplemental_files.zip]

Archive with 4 entries (4 files):
- Supplemental data 1.pdf
- Supplemental data 2.pdf
- Supplemental data 3.xlsx
- Supplemental Figures_revision.pdf
